# Supplementary material for: The Determinants of Vaccine Literacy in the Italian Population: Results from the Health Literacy Survey 2019
Source: Int J Environ Res Public Health. 2022 Apr 7;19(8):4429. doi: 10.3390/ijerph19084429 (PMC9029177; doi:10.3390/ijerph19084429)
Supplement: Supplementary file 1 [file ijerph-19-04429-s001.zip]

Archive with 1 entries (1 files):
- ijerph-1640737-supplementary.pdf
